# Supplementary material for: ﻿A recircumscription of Geocharis (Zingiberaceae) as a result of the discovery of a new species in Sumatra, Indonesia
Source: PhytoKeys. 2024 Jul 1;244:15–22. doi: 10.3897/phytokeys.244.119306 (PMC11231570; doi:10.3897/phytokeys.244.119306)
Supplement: XML Treatment for Geocharis [file phytokeys.244.119306-treatment1.xml]

<!DOCTYPE tp:taxon-treatment
  PUBLIC "-//TaxonX//DTD Taxonomic Treatment Publishing DTD v0 20100105//EN" "tax-treatment-NSO.dtd">
<tp:taxon-treatment xmlns:tp="http://www.plazi.org/taxpub"><tp:treatment-meta><kwd-group><label>Taxon classification</label><kwd>
                <named-content content-type="kingdom">Plantae</named-content>
              </kwd><kwd>
                <named-content content-type="order">Zingiberales</named-content>
              </kwd><kwd>
                <named-content content-type="family">Zingiberaceae</named-content>
              </kwd></kwd-group><mixed-citation publication-type="journal"><person-group><name><surname>Nurainas</surname><given-names>Nurainas</given-names></name><name><surname>Zulaspita</surname><given-names>Witri</given-names></name><name><surname>Febriamansyah</surname><given-names>Thoriq Alfath</given-names></name><name><surname>Syamsuardi</surname><given-names>Syamsuardi</given-names></name><name><surname>Poulsen</surname><given-names>Axel Dalberg</given-names></name></person-group><article-title>﻿A recircumscription of <italic><tp:taxon-name><tp:taxon-name-part taxon-name-part-type="genus" reg="Geocharis">Geocharis</tp:taxon-name-part></tp:taxon-name></italic> (<tp:taxon-name><tp:taxon-name-part taxon-name-part-type="family">Zingiberaceae</tp:taxon-name-part></tp:taxon-name>) as a result of the discovery of a new species in Sumatra, Indonesia</article-title><source>PhytoKeys</source><day>01</day><month>07</month><year>2024</year><volume>244</volume><fpage>15</fpage><lpage>22</lpage><pub-id pub-id-type="doi">10.3897/phytokeys.244.119306</pub-id></mixed-citation></tp:treatment-meta><tp:nomenclature><label>﻿</label><tp:taxon-name>
              <object-id xmlns:xlink="http://www.w3.org/1999/xlink" content-type="arpha" xlink:type="simple">896641FF-661E-5E42-AA00-60B8737FDE84</object-id>
              <tp:taxon-name-part taxon-name-part-type="genus" reg="Geocharis">Geocharis</tp:taxon-name-part>
            </tp:taxon-name><tp:taxon-authority>(K.Schum.) Ridl.</tp:taxon-authority><tp:nomenclature-citation-list><tp:nomenclature-citation><tp:taxon-name>
                  <tp:taxon-name-part taxon-name-part-type="genus" reg="Alpinia">Alpinia</tp:taxon-name-part>
                  <tp:taxon-name-part taxon-name-part-type="infraspecific-rank">Sect.</tp:taxon-name-part>
                  <tp:taxon-name-part taxon-name-part-type="section" reg="Geocharis">Geocharis</tp:taxon-name-part>
                </tp:taxon-name><comment>K.Schum., Pflanzenr. IV, 46 (1904) 363.</comment></tp:nomenclature-citation></tp:nomenclature-citation-list></tp:nomenclature><tp:treatment-sec sec-type="material" id="SECID0EBBAE"><title>Type.</title><p><italic><tp:taxon-name><tp:taxon-name-part taxon-name-part-type="genus" reg="Geocharis">Geocharis</tp:taxon-name-part><tp:taxon-name-part taxon-name-part-type="species" reg="macrostemon">macrostemon</tp:taxon-name-part></tp:taxon-name></italic> (K.Schum.) Holttum (designated by <xref ref-type="bibr" rid="B2">De Boer et al. 2018</xref>: 31).</p></tp:treatment-sec><tp:treatment-sec sec-type="description" id="SECID0EWBAE"><title>Description.</title><p>Terrestrial herb with creeping rhizome, rhizome scales tessellate (with markings in squares) similar to the sheath. The leafy shoot of medium height. Sheath with remarkable white-felted cross-bars between the longitudinal ribs. Flowering shoots radical; peduncle long-prostrate, ascending or erect, with cross-barred sheaths, rachis ± curved with many flowers spreading evenly in all directions or secund. Inflorescence lax, bracts never imbricate, ± soon falling off, subtending at least two flowers in the lowermost bracts. Bracteole tubular at least at the very base. Flowers orange to red, shortly pedicellate. Calyx tubular, trilobed, apices toothed. Floral tube as long as calyx or longer. Dorsal corolla lobe larger than the laterals, enclosing the filament. Staminal tube (formed by fusion of labellum and filament) present above insertion of corolla lobes. Labellum narrow, deeply bilobed, incised in upper half or to base, lobes ± linear. Staminodes fused with filament forming a semi-tube broader than anther, apices tooth-like just below the anther. Anther oblong, crest entire, cucullate; thecae pa­rallel, dehiscing through their entire length. Ovary globose to ellipsoid. Epigynous gland short. Stigma obcuneate. Fruit globose to elongate, smooth or ridged, often warty, glabrous or pubescent, base of calyx persistent. Seeds angular, arillate.</p></tp:treatment-sec><tp:treatment-sec sec-type="etymology" id="SECID0E2BAE"><title>Etymology.</title><p>The name means ground (geo) beauty (charis).</p></tp:treatment-sec><tp:treatment-sec sec-type="distribution" id="SECID0EACAE"><title>Distribution.</title><p>The genus <italic><tp:taxon-name><tp:taxon-name-part taxon-name-part-type="genus" reg="Geocharis">Geocharis</tp:taxon-name-part></tp:taxon-name></italic> occurs in Sumatra, Peninsular Malaysia, Sarawak, Sabah, and the Philippines (Fig. <xref ref-type="fig" rid="F1">1</xref>).</p></tp:treatment-sec><tp:treatment-sec sec-type="notes" id="SECID0ERCAE"><title>Note.</title><p><xref ref-type="bibr" rid="B4">Holttum (1950)</xref> and <xref ref-type="bibr" rid="B12">Smith (1986)</xref> made circumscriptions of <italic><tp:taxon-name><tp:taxon-name-part taxon-name-part-type="genus" reg="Geocharis">Geocharis</tp:taxon-name-part></tp:taxon-name></italic>, which we have considered and expanded, taking into account the new material resulting in the new species described below.</p></tp:treatment-sec><tp:treatment-sec><!--Section generated to contain objects referenced in tp:taxon-treatment.--><fig id="F1" position="float" orientation="portrait"><object-id xmlns:xlink="http://www.w3.org/1999/xlink" content-type="doi" xlink:type="simple">10.3897/phytokeys.244.119306.figure1</object-id><object-id xmlns:xlink="http://www.w3.org/1999/xlink" content-type="arpha" xlink:type="simple">22B6A740-CA37-56AE-9122-2B76C47F0A29</object-id><label>Figure 1.</label><caption><p>Distribution map of <italic><tp:taxon-name><tp:taxon-name-part taxon-name-part-type="genus" reg="Geocharis">Geocharis</tp:taxon-name-part></tp:taxon-name></italic>. Number of species indicated for Sumatra including <italic><tp:taxon-name><tp:taxon-name-part taxon-name-part-type="genus" reg="Geocharis">G.</tp:taxon-name-part><tp:taxon-name-part taxon-name-part-type="species" reg="globosa">globosa</tp:taxon-name-part></tp:taxon-name></italic> described in the present paper. Map by A.D. Poulsen.</p></caption><graphic xmlns:xlink="http://www.w3.org/1999/xlink" xlink:href="phytokeys-244-015_article-119306__-g001.jpg" position="float" orientation="portrait" xlink:type="simple" id="oo_1082889.jpg"><uri content-type="original_file" xlink:type="simple">https://binary.pensoft.net/fig/1082889</uri></graphic></fig></tp:treatment-sec><ref-list><ref id="B2"><mixed-citation xmlns:xlink="http://www.w3.org/1999/xlink" xlink:type="simple"><person-group><name name-style="western"><surname>De Boer</surname><given-names>H</given-names></name><name name-style="western"><surname>Newman</surname><given-names>M</given-names></name><name name-style="western"><surname>Poulsen</surname><given-names>AD</given-names></name><name name-style="western"><surname>Droop</surname><given-names>AJ</given-names></name><name name-style="western"><surname>Fér</surname><given-names>T</given-names></name><name name-style="western"><surname>Hiền</surname><given-names>LTT</given-names></name><name name-style="western"><surname>Hlavatá</surname><given-names>K</given-names></name><name name-style="western"><surname>Lamxay</surname><given-names>V</given-names></name><name name-style="western"><surname>Richardson</surname><given-names>JE</given-names></name><name name-style="western"><surname>Steffen</surname><given-names>K</given-names></name><name name-style="western"><surname>Leong-Škorničková</surname><given-names>J</given-names></name></person-group> (<year>2018</year>) <article-title>Convergent morphology in <tp:taxon-name><tp:taxon-name-part taxon-name-part-type="tribe">Alpinieae</tp:taxon-name-part></tp:taxon-name> (<tp:taxon-name><tp:taxon-name-part taxon-name-part-type="family">Zingiberaceae</tp:taxon-name-part></tp:taxon-name>): Recircumscribing <italic><tp:taxon-name><tp:taxon-name-part taxon-name-part-type="genus">Amomum</tp:taxon-name-part></tp:taxon-name></italic> as a monophyletic genus.</article-title><source>Taxon</source><volume>67</volume>(<issue>1</issue>): <fpage>6</fpage>–<lpage>36</lpage>. <ext-link xlink:href="10.12705/671.2" ext-link-type="doi" xlink:type="simple">https://doi.org/10.12705/671.2</ext-link></mixed-citation></ref><ref id="B4"><mixed-citation xmlns:xlink="http://www.w3.org/1999/xlink" xlink:type="simple"><person-group><name name-style="western"><surname>Holttum</surname><given-names>RE</given-names></name></person-group> (<year>1950</year>) <article-title>The <tp:taxon-name><tp:taxon-name-part taxon-name-part-type="family">Zingiberaceae</tp:taxon-name-part></tp:taxon-name> of the Malay Peninsula.</article-title><source>Gardens’ Bulletin (Singapore)</source><volume>13</volume>: <fpage>1</fpage>–<lpage>250</lpage>.</mixed-citation></ref><ref id="B12"><mixed-citation xmlns:xlink="http://www.w3.org/1999/xlink" xlink:type="simple"><person-group><name name-style="western"><surname>Smith</surname><given-names>RM</given-names></name></person-group> (<year>1986</year>) <article-title>A review of Bornean <tp:taxon-name><tp:taxon-name-part taxon-name-part-type="family">Zingiberaceae</tp:taxon-name-part></tp:taxon-name> (<tp:taxon-name><tp:taxon-name-part taxon-name-part-type="tribe">Alpinieae</tp:taxon-name-part></tp:taxon-name>, concluded).</article-title><source>Notes from the Royal Botanic Garden Edinburgh</source><volume>43</volume>: <fpage>439</fpage>–<lpage>466</lpage>.</mixed-citation></ref></ref-list></tp:taxon-treatment>
