# Supplementary material for: ﻿A recircumscription of Geocharis (Zingiberaceae) as a result of the discovery of a new species in Sumatra, Indonesia
Source: PhytoKeys. 2024 Jul 1;244:15–22. doi: 10.3897/phytokeys.244.119306 (PMC11231570; doi:10.3897/phytokeys.244.119306)
Supplement: XML Treatment for Geocharis globosa [file phytokeys.244.119306-treatment2.xml]

<!DOCTYPE tp:taxon-treatment
  PUBLIC "-//TaxonX//DTD Taxonomic Treatment Publishing DTD v0 20100105//EN" "tax-treatment-NSO.dtd">
<tp:taxon-treatment xmlns:tp="http://www.plazi.org/taxpub"><tp:treatment-meta><kwd-group><label>Taxon classification</label><kwd>
                <named-content content-type="kingdom">Plantae</named-content>
              </kwd><kwd>
                <named-content content-type="order">Zingiberales</named-content>
              </kwd><kwd>
                <named-content content-type="family">Zingiberaceae</named-content>
              </kwd></kwd-group><mixed-citation publication-type="journal"><person-group><name><surname>Nurainas</surname><given-names>Nurainas</given-names></name><name><surname>Zulaspita</surname><given-names>Witri</given-names></name><name><surname>Febriamansyah</surname><given-names>Thoriq Alfath</given-names></name><name><surname>Syamsuardi</surname><given-names>Syamsuardi</given-names></name><name><surname>Poulsen</surname><given-names>Axel Dalberg</given-names></name></person-group><article-title>﻿A recircumscription of <italic><tp:taxon-name><tp:taxon-name-part taxon-name-part-type="genus" reg="Geocharis">Geocharis</tp:taxon-name-part></tp:taxon-name></italic> (<tp:taxon-name><tp:taxon-name-part taxon-name-part-type="family">Zingiberaceae</tp:taxon-name-part></tp:taxon-name>) as a result of the discovery of a new species in Sumatra, Indonesia</article-title><source>PhytoKeys</source><day>01</day><month>07</month><year>2024</year><volume>244</volume><fpage>15</fpage><lpage>22</lpage><pub-id pub-id-type="doi">10.3897/phytokeys.244.119306</pub-id></mixed-citation></tp:treatment-meta><tp:nomenclature><label>﻿</label><tp:taxon-name>
              <object-id xmlns:xlink="http://www.w3.org/1999/xlink" content-type="arpha" xlink:type="simple">3947D5E2-9E4B-5350-822C-23185025DD6D</object-id>
              <tp:taxon-name-part taxon-name-part-type="genus" reg="Geocharis">Geocharis</tp:taxon-name-part>
              <tp:taxon-name-part taxon-name-part-type="species" reg="globosa">globosa</tp:taxon-name-part>
              <object-id xmlns:xlink="http://www.w3.org/1999/xlink" content-type="ipni" xlink:type="simple">urn:lsid:ipni.org:names:77344563-1</object-id>
            </tp:taxon-name><tp:taxon-authority>Zulaspita &amp; Nurainas</tp:taxon-authority><tp:taxon-status xmlns:xlink="http://www.w3.org/1999/xlink" xlink:type="simple">sp. nov.</tp:taxon-status><xref ref-type="fig" rid="F2">Fig. 2</xref></tp:nomenclature><tp:treatment-sec sec-type="diagnosis" id="SECID0EUEAE"><title>Diagnosis.</title><p>The new species is similar to <italic><tp:taxon-name><tp:taxon-name-part taxon-name-part-type="genus" reg="Geocharis">G.</tp:taxon-name-part><tp:taxon-name-part taxon-name-part-type="species" reg="aurantiaca">aurantiaca</tp:taxon-name-part></tp:taxon-name></italic>, <italic><tp:taxon-name><tp:taxon-name-part taxon-name-part-type="genus" reg="Geocharis">G.</tp:taxon-name-part><tp:taxon-name-part taxon-name-part-type="species" reg="rubra">rubra</tp:taxon-name-part></tp:taxon-name></italic> and <italic><tp:taxon-name><tp:taxon-name-part taxon-name-part-type="genus" reg="Geocharis">G.</tp:taxon-name-part><tp:taxon-name-part taxon-name-part-type="species" reg="radicalis">radicalis</tp:taxon-name-part></tp:taxon-name></italic> by the flowers spreading in all directions from an erect flowering shoot but differs from all of these by the labellum being incised only halfway from apex (not deeply or completely divided), and having a smooth and glabrous surface to the ovary and globose fruits (Table <xref ref-type="table" rid="T2">2</xref>).</p><table-wrap id="T2" position="float" orientation="portrait"><label>Table 2.</label><caption><p>A comparison of species of <italic><tp:taxon-name><tp:taxon-name-part taxon-name-part-type="genus" reg="Geocharis">Geocharis</tp:taxon-name-part></tp:taxon-name></italic> with an erect flowering shoot and flowers pointing in all directions (not secund).</p></caption><table id="TID0EGUAE" rules="all"><tbody><tr><th rowspan="1" colspan="1">Character</th><th rowspan="1" colspan="1">
                      <italic>
                        <tp:taxon-name><tp:taxon-name-part taxon-name-part-type="genus" reg="Geocharis">G.</tp:taxon-name-part><tp:taxon-name-part taxon-name-part-type="species" reg="aurantiaca">aurantiaca</tp:taxon-name-part></tp:taxon-name>
                      </italic>
                    </th><th rowspan="1" colspan="1">
                      <italic>
                        <tp:taxon-name><tp:taxon-name-part taxon-name-part-type="genus" reg="Geocharis">G.</tp:taxon-name-part><tp:taxon-name-part taxon-name-part-type="species" reg="globosa">globosa</tp:taxon-name-part></tp:taxon-name>
                      </italic>
                    </th><th rowspan="1" colspan="1">
                      <italic>
                        <tp:taxon-name><tp:taxon-name-part taxon-name-part-type="genus" reg="Geocharis">G.</tp:taxon-name-part><tp:taxon-name-part taxon-name-part-type="species" reg="radicalis">radicalis</tp:taxon-name-part></tp:taxon-name>
                      </italic>
                    </th><th rowspan="1" colspan="1">
                      <italic>
                        <tp:taxon-name><tp:taxon-name-part taxon-name-part-type="genus" reg="Geocharis">G.</tp:taxon-name-part><tp:taxon-name-part taxon-name-part-type="species" reg="rubra">rubra</tp:taxon-name-part></tp:taxon-name>
                      </italic>
                    </th></tr><tr><td rowspan="1" colspan="1">Labellum incision</td><td rowspan="1" colspan="1">Deeply bilobed</td><td rowspan="1" colspan="1">Halfway</td><td rowspan="1" colspan="1">Split to base</td><td rowspan="1" colspan="1">Deeply bilobed</td></tr><tr><td rowspan="1" colspan="1">Fruit shape</td><td rowspan="1" colspan="1">Ellipsoid</td><td rowspan="1" colspan="1">Globose (to ellipsoid)</td><td rowspan="1" colspan="1">–</td><td rowspan="1" colspan="1">Ellipsoid</td></tr><tr><td rowspan="1" colspan="1">Fruit macrostructure</td><td rowspan="1" colspan="1">–</td><td rowspan="1" colspan="1">Smooth</td><td rowspan="1" colspan="1">–</td><td rowspan="1" colspan="1">Ridged and grooved</td></tr><tr><td rowspan="1" colspan="1">Fruit surface</td><td rowspan="1" colspan="1">Verrucose</td><td rowspan="1" colspan="1">Smooth</td><td rowspan="1" colspan="1">Verrucose</td><td rowspan="1" colspan="1">Rugose</td></tr></tbody></table></table-wrap><fig id="F2" position="float" orientation="portrait"><object-id xmlns:xlink="http://www.w3.org/1999/xlink" content-type="doi" xlink:type="simple">10.3897/phytokeys.244.119306.figure2</object-id><object-id xmlns:xlink="http://www.w3.org/1999/xlink" content-type="arpha" xlink:type="simple">25959ED0-C443-53F0-9A5B-F9FBC5C0675A</object-id><label>Figure 2.</label><caption><p><italic><tp:taxon-name><tp:taxon-name-part taxon-name-part-type="genus" reg="Geocharis">Geocharis</tp:taxon-name-part><tp:taxon-name-part taxon-name-part-type="species" reg="globosa">globosa</tp:taxon-name-part></tp:taxon-name></italic> Zulaspita &amp; Nurainas, sp. nov. <bold>A</bold> habit <bold>B</bold> sheath (with tessellate pattern), ligule and base of leaf blade <bold>C</bold> inflorescence <bold>D</bold> flower dissection <bold>E</bold> infructescence <bold>F</bold> fruit <bold>G</bold> seeds with and without aril. Photographs by T.A. Febriamansyah, edited by A.D. Poulsen.</p></caption><graphic xmlns:xlink="http://www.w3.org/1999/xlink" xlink:href="phytokeys-244-015_article-119306__-g002.jpg" position="float" orientation="portrait" xlink:type="simple" id="oo_1082890.jpg"><uri content-type="original_file" xlink:type="simple">https://binary.pensoft.net/fig/1082890</uri></graphic></fig></tp:treatment-sec><tp:treatment-sec sec-type="material" id="SECID0EZLAE"><title>Type.</title><p>Indonesia. West Sumatera province, Tanah Datar District, Andaleh village, <named-content xmlns:xlink="http://www.w3.org/1999/xlink" content-type="dwc:verbatimCoordinates" xlink:type="simple"><named-content content-type="geo-json" specific-use="{&#34;type&#34;:&#34;Point&#34;,&#34;coordinates&#34;:[100.455669,0.444156]}" id="NCID0ECMAE" xlink:type="simple">0°26'38.96"N, 100°27'20.41"E</named-content></named-content>, 1149 m elevation, 26 March 2022, <italic>Witri Zulaspita et al.</italic> WZ29 (Holotype ANDA; isotype SING).</p></tp:treatment-sec><tp:treatment-sec sec-type="description" id="SECID0EJMAE"><title>Description.</title><p>Terrestrial, evergreen herb, forming clumps of 3–5 leafy shoots. Rhizome subterranean, 0.5–1.0 cm diam., aromatic; scales triangular, 4–6 × 2.5–3 cm, longitudinally ribbed, pale red with whitish green when fresh, pale brown when dry, lanate. Leafy shoots 2–2.5 m tall, 8–21 leaves per shoot, 13–15 cm apart; base 3.0–3.5 cm diam., bright pink; sheath dark green with irregular small horizontal white bars joining the longitudinal ribs, pubescent; ligule shortly bilobed, to 1.5 cm long, dark green, tomentose; petiole canaliculate, 1.0–1.5 cm long, green, glabrous; lamina narrowly ovate to oblong-elliptic, 48–58 × 9–10 cm, green adaxially and pale green abaxially, longitudinal ribbed, puberulent above, pubescent abaxially at margin, base attenuate, margin entire, apex caudate (1.5–2 cm long). Flowering shoot arising from rhizome, 10–14 cm distance from the base of the leafy shoot, ascending to erect, 10–25 cm long with 10–45 flowers distributed evenly in all directions, 5–15 flowers open at a time, rachis 7–15 long; peduncle 3–8 × 0.5 cm, red, glabrous; peduncular bract broadly ovate, 1.5–3 × 1–1.5 cm, pale red with irregular small horizontal white bars joining the longitudinal ribs, apex subapically mucronate; floral bract soon falling off, narrowly elliptic, 5–9.5 × 2.0–3.5 cm, reddish-brown, glabrous, subapically mucronate. Bracteole narrowly elliptic, slit to base on one side, 5–7 mm long, transparent, caducous, apex irregularly bilobed, glabrous. Flower slender, 5–6 cm long; flowering pedicel 0.5–2 cm long, red, glabrous; calyx tubular, 2.0–2.5 × 0.5 cm, trilobed, puberulent, red; corolla tube 2.0–2.5 × 0.3 cm, bright pink, hirsute; dorsal corolla lobe oblong-elliptic, 1.5–2.0 × 0.5 cm, apex rounded, yellowish to red, glabrous, lateral corolla lobes oblong-elliptic, 1.5 cm × 0.3 cm, apex rounded, yellowish-red, glabrous; staminal tube ca. 5 mm long; labellum linear, bilobed, split half from apex, 10–15 × 4–5 mm, crimson with yellow edges, apex obtuse, glabrous; stamen 23–28 mm, reddish yellow, glabrous; filament 18–22 × 6–10 mm (incl. fusion with staminodes) free part 2–3 mm long, flattened, lateral staminodes tooth-like, ca. 2 mm long, pale violet, glabrous; anther 5–6 × 3–4 mm, white, puberulent, thecae, dehiscent through their entire length, pubescent; anther crest rounded, c. 1 mm long, slightly trilobed, dark-red, glabrous; ovary globose, 7 × 7 mm, smooth, red, puberulent; epigynous gland bipartite, rounded, 2 × 2 mm, yellowish, glabrous; style c. 5.5 cm long, pinkish white, setose; stigma clavate (with a lateral knob), pinkish white, ostiole apical, semi-circular, 0.5 mm across, margin ciliate. Fruit globose to slightly ellipsoid, 2–4 × 2–3 cm, reddish-orange, glabrous. Seeds irregular, ca. 6 × 5 mm (immature), aril white.</p></tp:treatment-sec><tp:treatment-sec sec-type="distribution" id="SECID0EOMAE"><title>Distribution and habitat.</title><p>Endemic to Sumatra and known only from the type locality (Mt. Marapi, West Sumatra). Montane forest, moist forest understorey.</p></tp:treatment-sec><tp:treatment-sec sec-type="phenology" id="SECID0ETMAE"><title>Phenology.</title><p>Flowering in March to June and fruiting in July to September.</p></tp:treatment-sec><tp:treatment-sec sec-type="etymology" id="SECID0EYMAE"><title>Etymology.</title><p>The epithet refers to the shape of the fruit.</p></tp:treatment-sec><tp:treatment-sec sec-type="conservation status" id="SECID0E4MAE"><title>Conservation status and preliminary IUCN Red List assessment.</title><p><italic><tp:taxon-name><tp:taxon-name-part taxon-name-part-type="genus" reg="Geocharis">G.</tp:taxon-name-part><tp:taxon-name-part taxon-name-part-type="species" reg="globosa">globosa</tp:taxon-name-part></tp:taxon-name></italic> is only known from the type locality of Mt Marapi, Andaleh, West Sumatra. The population of <italic><tp:taxon-name><tp:taxon-name-part taxon-name-part-type="genus" reg="Geocharis">G.</tp:taxon-name-part><tp:taxon-name-part taxon-name-part-type="species" reg="globosa">globosa</tp:taxon-name-part></tp:taxon-name></italic> has so far only been found at Andaleh in the border zone between Mount Merapi Nature Park and local agricultural areas. Following the <xref ref-type="bibr" rid="B5">IUCN Standards and Petitions Committee (2022)</xref>, <italic><tp:taxon-name><tp:taxon-name-part taxon-name-part-type="genus" reg="Geocharis">G.</tp:taxon-name-part><tp:taxon-name-part taxon-name-part-type="species" reg="globosa">globosa</tp:taxon-name-part></tp:taxon-name></italic> we assess here preliminarily the status as Critically endangered (<abbrev xmlns:xlink="http://www.w3.org/1999/xlink" xlink:title="Critically endangered" id="ABBRID0EIOAE" xlink:type="simple">CR</abbrev>) based on EOO &lt;100 km<sup>2</sup> (B1), limited geographic range (B1+ a, b) and a population of less than 20 individuals (D).</p></tp:treatment-sec><tp:treatment-sec sec-type="material" id="SECID0EOOAE"><title>Additional specimens examined (paratypes).</title><p>Indonesia. Sumatra. West Sumatra province, Tanah Datar District, Andaleh village, <named-content xmlns:xlink="http://www.w3.org/1999/xlink" content-type="dwc:verbatimCoordinates" xlink:type="simple"><named-content content-type="geo-json" specific-use="{&#34;type&#34;:&#34;Point&#34;,&#34;coordinates&#34;:[100.455232,-0.442993]}" id="NCID0EXOAE" xlink:type="simple">0.442992756°S, 100.4552318°E</named-content></named-content>, 1149 m elev., 2 July 2022. fruiting, <italic>W. Zulaspita et al. WZ30</italic> (ANDA); Tanah Datar District, Andaleh village, <named-content xmlns:xlink="http://www.w3.org/1999/xlink" content-type="dwc:verbatimCoordinates" xlink:type="simple"><named-content content-type="geo-json" specific-use="{&#34;type&#34;:&#34;Point&#34;,&#34;coordinates&#34;:[100.454231,-0.442120]}" id="NCID0EBPAE" xlink:type="simple">0.442119833°S, 100.4542314°E</named-content></named-content>, 1149 m elev, 2 July 2022, fruiting, <italic>W. Zulaspita et al. WZ31</italic> (ANDA); Tanah Datar District, Andaleh village, <named-content xmlns:xlink="http://www.w3.org/1999/xlink" content-type="dwc:verbatimCoordinates" xlink:type="simple"><named-content content-type="geo-json" specific-use="{&#34;type&#34;:&#34;Point&#34;,&#34;coordinates&#34;:[100.454941,-0.440810]}" id="NCID0ELPAE" xlink:type="simple">0.440810449°S, 100.4549408°E</named-content></named-content>, 1149 m elev., 30 July 2022, fruiting, <italic>W. Zulaspita et al. WZ32</italic> (ANDA); Tanah Datar District, Singgalang village, Trails to Mount Tandikek, <named-content xmlns:xlink="http://www.w3.org/1999/xlink" content-type="dwc:verbatimCoordinates" xlink:type="simple"><named-content content-type="geo-json" specific-use="{&#34;type&#34;:&#34;Point&#34;,&#34;coordinates&#34;:[100.339632,-0.449754]}" id="NCID0EVPAE" xlink:type="simple">0.449753522°S, 100.3396321°E</named-content></named-content>, 1195 m elev., 24 September 2023, flowering and fruiting.</p></tp:treatment-sec><tp:treatment-sec sec-type="notes" id="SECID0E1PAE"><title>Notes.</title><p><italic><tp:taxon-name><tp:taxon-name-part taxon-name-part-type="genus" reg="Geocharis">Geocharis</tp:taxon-name-part><tp:taxon-name-part taxon-name-part-type="species" reg="globosa">globosa</tp:taxon-name-part></tp:taxon-name></italic> is easily recognized by the completely smooth fruits, which are unlike any other known species of the genus. In Sumatra, it is most similar with <italic><tp:taxon-name><tp:taxon-name-part taxon-name-part-type="genus" reg="Geocharis">G.</tp:taxon-name-part><tp:taxon-name-part taxon-name-part-type="species" reg="radicalis">radicalis</tp:taxon-name-part></tp:taxon-name></italic> that also has an erect flowering shoot with flowers pointing in all directions.</p><p>Further studies are needed to evaluate the usefulness of any vegetative characters, especially the ligule and petiole. The importance of pickled flowers and fruits must again be emphasized as previously pointed out by <xref ref-type="bibr" rid="B6">Khaw (2001)</xref> and <xref ref-type="bibr" rid="B8">Poulsen (2006)</xref>. With only limited information about the detailed flower structure and generally lacking pickled flowers, there is yet much to learn about the floral morphology and its variation in <italic><tp:taxon-name><tp:taxon-name-part taxon-name-part-type="genus" reg="Geocharis">Geocharis</tp:taxon-name-part></tp:taxon-name></italic>.</p></tp:treatment-sec><ref-list><ref id="B5"><mixed-citation xmlns:xlink="http://www.w3.org/1999/xlink" xlink:type="simple">IUCN Standards and Petitions Committee (<year>2022</year>) Guidelines for Using the IUCN Red List Categories and Criteria. Version 15.1. Prepared by the Standards and Petitions Committee. <ext-link xlink:href="https://www.iucnredlist.org/documents/RedListGuidelines.pdf" ext-link-type="uri" xlink:type="simple">https://www.iucnredlist.org/documents/RedListGuidelines.pdf</ext-link></mixed-citation></ref><ref id="B6"><mixed-citation xmlns:xlink="http://www.w3.org/1999/xlink" xlink:type="simple"><person-group><name name-style="western"><surname>Khaw</surname><given-names>SH</given-names></name></person-group> (<year>2001</year>) <article-title>The genus <italic><tp:taxon-name><tp:taxon-name-part taxon-name-part-type="genus">Etlingera</tp:taxon-name-part></tp:taxon-name></italic> (<tp:taxon-name><tp:taxon-name-part taxon-name-part-type="family">Zingiberaceae</tp:taxon-name-part></tp:taxon-name>) in Peninsular Malaysia including a new species.</article-title><source>Gardens’ Bulletin (Singapore)</source><volume>53</volume>: <fpage>191</fpage>–<lpage>239</lpage>.</mixed-citation></ref><ref id="B8"><mixed-citation xmlns:xlink="http://www.w3.org/1999/xlink" xlink:type="simple"><person-group><name name-style="western"><surname>Poulsen</surname><given-names>AD</given-names></name></person-group> (<year>2006</year>) <italic><tp:taxon-name><tp:taxon-name-part taxon-name-part-type="genus">Etlingera</tp:taxon-name-part></tp:taxon-name></italic> of Borneo. Kota Kinabalu: Natural History Publications (Borneo), 263 pp.</mixed-citation></ref></ref-list></tp:taxon-treatment>
